# Supplementary material for: Synthesis of Cu Nanoparticles Incorporated Mesoporous C/SiO2 for Efficient Tetracycline Degradation
Source: Nanomaterials (Basel). 2023 Sep 2;13(17):2478. doi: 10.3390/nano13172478 (PMC10489891; doi:10.3390/nano13172478)
Supplement: Supplementary file 1 [file nanomaterials-13-02478-s001.zip]

Archive with 1 entries (1 files):
- nanomaterials-2553314-supplementary.pdf
